# Supplementary material for: Apoptosis in idiopathic inflammatory myopathies with partial invasion; a role for CD8+ cytotoxic T cells?
Source: PLoS One. 2020 Sep 16;15(9):e0239176. doi: 10.1371/journal.pone.0239176 (PMC7494097; doi:10.1371/journal.pone.0239176)
Supplement: S1 Dataset — (XLS) [file pone.0239176.s001.xls]

## Sheet: Blad1
				Number of stained fibres (f) or cells (c) counted within an area of 1,37mm²( #), TUNEL+ cellnuclei (cn) or myonuclei (mn) within an area of 2x1,37mm² and TUNEL in 2 whole sections (###)
	Cases, groupwise; female/male ( 4/6)	Age	Granzyme B (c) (#)	Granzyme B c/ 100 (f) (#)	BCL-2 (f) (#)		Bcl-2 (f)/ 100 (f) (#)	FAS (f) (#)	Fas (f)/100 (f) (#)	HSP70 (f) (#)	HSP70 (f)/ 100 (f) (#)	TUNEL (mn) (##)	TUNEL (mn)/ 100 (f) (##)	TUNEL (cn) (##)	TUNEL (cn)/ 100 (f) (##)	Spectrin (f) (#)		CD 68 (c) (#)	CD 68 (c)/ 100 (f) (#)	CD 163 (c) (#)	CD 163 (c)/ 100 (f) (#)	CD 163 (c)/CD 68 (c) (#)	Fast MyHC (f)* (#)	All (f)* (#)	Fast MyHC % (#)	Slow MyHC* (#)	All (f)* (#)	Slow MyHC % (#)	Sum (%) Fast + Slow (#)	Fast (f)/Slow (f) MyHC (#)	Part inv. (#)	Necrotic fibres (#)	TUNEL+ (###)
	Control Case 10; male	39	0	0	119		47.22	0	0	0	0	0	0	0	0	252		59	23.41	15	5.95	0.25	79	277	28.5	211	272	77.6	105.8	0.36	0	0	0
	Control Case 9; female	48.5	0	0	65		33.85	0	0	30	15.62	0	0	0	0	192		34	17.71	1	0.52	0.03	69	204	33.8	134	198	67.7	101.5	0.5	0	0	0
	Control Case 8; male	48.5	5	2.29	90		41.28	0	0	1	0.46	0	0	0	0	218		54	24.77	36	16.51	0.67	79	228	34.6	156	231	67.5	102.1	0.51	0	0	0
	Control Case 7; female	44	1	0.4	117		46.43	0	0	0	0	0	0	0	0	252		56	22.22	15	5.95	0.27	85	271	31.4	207	287	72.1	103.5	0.44	0	0	0
	Control Case 6; male	46	0	0	131		52.82	4	1.61	0	0	0	0	0	0	248		44	17.74	23	9.27	0.52	49	239	20.5	194	245	79.2	99.7	0.26	0	0	0
	Control Case 5; male	40	0	0	30		12.24	0	0	0	0	0	0	0	0	245		51	20.82	12	4.9	0.24	39	211	18.5	177	205	86.3	104.8	0.21	0	0	0
	Control Case 4; female	44.5	0	0	114		57.58	0	0	5	2.53	0	0	0	0	198		59	29.8	6	3.03	0.1	57	200	28.5	143	200	71.5	100	0.4	0	0	0
	Control Case 3; female	47	0	0	24		9.64	0	0	0	0	0	0	0	0	249		75	30.12	23	9.24	0.31	26	249	10.4	218	242	90.1	100.5	0.12	0	0	0
	Control Case 2; male	59	0	0	66		30.14	0	0	1	0.46	0	0	0	0	219		65	29.68	18	8.22	0.28	47	209	22.5	192	217	88.5	111	0.25	0	0	0
	Control Case 1; male	43	0	0	33		16.18	0	0	0	0	0	0	0	0	204		73	35.76	10	4.9	0.14	43	188	22.9	154	199	77.4	100.3	0.3	0	0	0
	Mean	45.95	0.6	0.269	78.9		34.74	0.4	0.161	3.7	1.907	0	0	0	0	227.7		57	25.2	15.9	6.849	0.281	57.3	227.6	24.7889	178.6	229.6	77.8111	102.92	0.335	0	0	0
	Median	45.3	0	0	78		37.56	0	0	0	0	0	0	0	0	232		57.5	24.09	15	5.95	0.26	54	219.5	25.7	184.5	224	77.5	101.8	0.33	0	0	0
	Cases, groupwise; female/male ( 9/1)	Age	Granzyme B (c) (#)	Granzyme B c/ 100 (f) (#)	BCL-2 (f) (#)		Bcl-2 (f)/ 100 (f) (#)	FAS (f) (#)	Fas (f)/100 (f) (#)	HSP70 (f) (#)	HSP70 (f)/ 100 (f) (#)	TUNEL (mn) (##)	TUNEL (mn)/ 100 (f) (##)	TUNEL (cn) (##)	TUNEL (cn)/ 100 (f) (##)	Spectrin (f) (#)		CD 68 (c) (#)	CD 68 (c)/ 100 (f) (#)	CD 163 (c) (#)	CD 163 (c)/ 100 (f) (#)	CD 163 (c)/CD 68 (c) (#)	Fast MyHC (f)* (#)	All (f)* (#)	Fast MyHC % (#)	Slow MyHC* (#)	All (f)* (#)	Slow MyHC % (#)	Sum (%) Fast + Slow (#)	Fast (f)/Slow (f) MyHC (#)	Part inv. (#)	Necrotic fibres (#)	TUNEL+ (###)
	DM Case 10; female	66.5	3	1.15	23		8.81	0	0	5	1.92	0	0	1	0.19	261		128	49.04	84	32.18	0.66	76	253	30	207	283	73.1	103.1	0.41	0	0	0
	DM Case 9; female	19	3	0.78	35		9.11	0	0	137	35.68	0	0	2	0.26	384		188	48.96	90	23.44	0.48	146	410	35.6	346	405	85.4	121	0.42	0	0	0
	DM Case 8; female	78	42	10.14	29		7	9	2.17	76	18.36	0	0	10	1.21	414		365	88.16	334	80.68	0.92	284	421	67.5	228	396	57.6	125.1	1.17	0	2	0
	DM Case 7; female	56.5	21	15.91	32		24.24	24	18.18	33	25	0	0	3	1.36	132		186	140.91	171	129.55	0.92	49	135	36.3	106	127	83.5	119.8	0.43	0	2	0
	DM Case 6; female	42	19	9.27	13		6.34	8	3.9	29	14.15	0	0	0	0	205		173	84.39	127	61.95	0.73	85	244	34.8	166	225	73.8	108.6	0.47	0	4	0
	DM Case 5; male	49.5	0	0	247		83.45	1	0.34	213	71.96	0	0	1	0.17	296		68	22.97	51	17.23	0.75	268	303	88.4	93	290	32.1	120.5	2.75	0	0	0
	DM Case 4; female	24.5	28	8	0		0	2	0.57	0	0	0	0	2	0.29	350		264	75.43	224	64	0.85	28	327	8.6	295	316	93.4	102	0.09	0	3	1
	DM Case 3; female	67	13	5.46	10		4.2	5	2.1	35	14.71	0	0	2	0.42	238		271	113.87	128	53.78	0.47	81	254	31.9	212	234	90.6	122.5	0.35	0	3	0
	DM Case 2; female	58	16	7.08	10		4.42	18	7.96	0	0	0	0	4	0.88	226		169	74.78	86	38.05	0.51	65	197	33	149	204	73	106	0.45	0	0	2
	DM Case 1; female	62	1	0.45	55		24.55	0	0	7	3.12	0	0	8	1.79	224		188	83.93	119	53.12	0.63	69	188	36.7	168	205	82	118.7	0.45	0	0	1
	Mean	52.3	14.6	5.824	45.4		17.21	6.7	3.522	53.5	18.49	0	0	3.3	0.657	273		200	78.24	141.4	55.4	0.692	115.1	273.2	40.28	197	268.5	74.45	114.73	0.7	0	1.4	0.4
	Median	57.3	14.5	6.27	26		7.9	3.5	1.335	31	14.43	0	0	2	0.355	249.5		187	79.68	123	53.45	0.695	78.5	253.5	35.2	187.5	258.5	77.9	119.25	0.44	0	1	0
	Cases, groupwise; female/male ( 6/4)	Age	Granzyme B (c) (#)	Granzyme B c/ 100 (f) (#)	BCL-2 (f) (#)		Bcl-2 (f)/ 100 (f) (#)	FAS (f) (#)	Fas (f)/100 (f) (#)	HSP70 (f) (#)	HSP70 (f)/ 100 (f) (#)	TUNEL (mn) (##)	TUNEL (mn)/ 100 (f) (##)	TUNEL (cn) (##)	TUNEL (cn)/ 100 (f) (##)	Spectrin (f) (#)		CD 68 (c) (#)	CD 68 (c)/ 100 (f) (#)	CD 163 (c) (#)	CD 163 (c)/ 100 (f) (#)	CD 163 (c)/CD 68 (c) (#)	Fast MyHC (f)* (#)	All (f)* (#)	Fast MyHC % (#)	Slow MyHC* (#)	All (f)* (#)	Slow MyHC % (#)	Sum (%) Fast + Slow (#)	Fast (f)/Slow (f) MyHC (#)	Part inv. (#)	Necrotic fibres (#)	TUNEL+ (###)
	P.i. Case 10; female	75	28	7.41	30		7.94	77	20.37	252	66.67	3	0.4	3	0.4	378		759	200.79	678	179.37	0.89	245	343	71.4	320	382	83.8	155.2	0.85	2	0	8
	P.i. Case 9; male	70	2	2.15	33		35.48	11	11.83	8	8.6	2	1.08	4	2.15	93		211	226.88	79	84.95	0.37	51	88	58	54	91	59.3	117.3	0.98	1	0	4
	P.i. Case 8; male	73	15	10.34	2		1.38	41	28.28	79	54.48	0	0	2	0.69	145		494	340.69	435	300	0.88	196	221	88.7	140	206	68	156.7	1.3	3	1	5
	P.i. Case 7; male	60	17	13.71	39		31.45	13	10.48	71	57.26	0	0	3	1.21	124		207	166.94	104	83.87	0.5	71	128	55.5	96	142	67.6	123.2	0.82	1	2	1
	P.i. Case 6; female	53.5	15	8.62	18		10.34	2	1.15	45	25.86	0	0	1	0.29	174		135	77.59	95	54.6	0.7	38	177	21.5	151	171	88.3	109.8	0.24	1	0	1
	P. i. Case 5; female	66.5	19	2.82	46		12.64	15	4.12	0	0	1	0.14	7	0.96	364		225	61.81	91	25	0.4	145	339	42.8	304	359	84.7	127.5	0.51	3	0	4
	P.i. Case 4 ; female	32.5	2	1.01	3		1.51	0	0	1	0.5	0	0	1	0.25	199		122	61.31	68	34.17	0.56	32	191	16.8	164	186	88.2	105	0.19	1	1	4
	P.i. Case 3; female	59.5	1	0.39	20		7.75	29	11.24	96	37.21	1	0.19	0	0	258		358	138.76	132	51.16	0.37	37	284	13	273	284	96.1	109.1	0.14	4	0	13
	P.i. Case 2; female	61.5	14	7.18	1		0.51	10	5.13	38	19.49	0	0	1	0.26	195		187	95.9	93	47.69	0.5	24	192	12.5	187	196	95.4	107.9	0.13	3	1	3
1	P.i. Case 1; male	65.5	6	4.38	1		0.73	2	1.46	0	0	1	0.36	0	0	137		176	128.47	34	24.82	0.19	18	138	13	121	127	95.3	108.3	0.14	1	0	2
	Mean	61.7	11.9	5.801	19.3		10.97	20	9.406	59	27.01	0.8	0.217	2.2	0.621	206.7		287.4	149.9	180.9	88.56	0.536	85.7	210.1	39.32	181	214.4	82.67	122	0.53	2	0.5	4.5
	Median	63.5	14.5	5.78	19		7.84	12	7.805	41.5	22.68	0.5	0.07	1.5	0.345	184.5		209	133.6	94	52.88	0.5	44.5	191.5	32.15	157.5	191	86.45	113.55	0.375	1.5	0	4
	* Double stain with spectrin
